# Supplementary material for: Defects in the Maturation of Mitochondrial Iron–Sulfur Proteins: Biophysical Investigation of the MMDS3 Causing Gly104Cys Variant of IBA57
Source: Int J Mol Sci. 2024 Sep 28;25(19):10466. doi: 10.3390/ijms251910466 (PMC11476781; doi:10.3390/ijms251910466)
Supplement: Supplementary file 1 [file ijms-25-10466-s001.zip]

Archive with 1 entries (1 files):
- ijms-3221278-supplementary.pdf
